# Supplementary material for: Predicted resistance to broadly neutralizing antibodies (bnAbs) and associated HIV-1 envelope characteristics among seroconverting adults in Botswana
Source: Sci Rep. 2023 Oct 24;13:18134. doi: 10.1038/s41598-023-44722-2 (PMC10598268; doi:10.1038/s41598-023-44722-2)
Supplement: Supplementary file 2 — Supplementary Table S1. [file 41598_2023_44722_MOESM2_ESM.xlsx]

## Sheet: S1a_V2 Apex bnAbs_
Table S1a: Signature positions and amino acids associated with predicted resistance/sensitivity to V2 apex binding bnAbs
Position	Amino Acids >10% frequency	CH01		PGT145			Note: Values represent p values derived from a comparison of proportion test for amino acids that were observed in frequencies higher than 10% of the sequence pool (N=140) per position
		Resistant	Sensitive	Resistant	Sensitive		Wildtype amino acids (HXB2/consensus) are colored green for both, blue for HXB2 only and purple for consensusC only					Note: Values represent p values derived from a comparison of proportion test for amino acids that were observed in frequencies higher than 10% of the sequence pool (N=140) per position
130	N	0.775	0.225	0.798	0.202
160	N	0.706	0.294	0.77	0.23
161	A	0.743	0.257	0.8	0.2
	I	0.643	0.357	0.714	0.286
	M	0.72	0.28	0.68	0.32
	T	0.773	0.227	0.864	0.136
	V	0.793	0.207	0.897	0.103
162	T	0.726	0.274	0.785	0.215
164	E	0.696	0.304	0.786	0.214
165	I	0.707	0.293	0.724	0.276
	L	0.746	0.254	0.825	0.175
166	K	0.724	0.276	0.966	0.0345
	R	0.778	0.222	0.717	0.283
167	D	0.738	0.262	0.777	0.223
169	K	0.756	0.244	0.802	0.198
316	A	0.696	0.304	0.804	0.196
	T	0.753	0.247	0.788	0.212
318	A	0.692	0.308	0.808	0.192
	F	0.75	0.25	0.786	0.214
	Y	0.728	0.272	0.79	0.21
332	N	0.734	0.266	0.79	0.21
632	D	0.743	0.257	0.782	0.218
	E	0.742	0.258	0.839	0.161

## Sheet: S1b_V3 binding bnAbs
Table S1b: Signature positions and amino acids associated with predicted resistance/sensitivity to V3 binding bnAbs
Position	Amino Acid >10% frequency	2G12		PGT135
		Resistant	Sensitive	Resistant	Sensitive		Note: Values represent p values derived from a comparison of proportion test for amino acids that were observed in frequencies higher than 10% of the sequence pool (N=140) per position
282	K	0.978	0.0229	0.809	0.191		Wildtype amino acids (HXB2/consensus) are colored green for both, blue for HXB2 only and purple for consensusC only
295	E	1	0	0.842	0.158
	N	1	0	0.8	0.2
	T	0.867	0.133	0.563	0.438
	V	1	0	0.84	0.16
300	G	0.982	0.0179	0.804	0.196
	N	0.952	0.0476	0.81	0.19
305	K	0.958	0.0417	0.781	0.219
	R	1	0	1	0
316	A	1	0	0.739	0.261
	T	0.953	0.0471	0.859	0.141
330	H	0.963	0.037	0.759	0.241
	Y	1	0	0.926	0.0741
332	N	0.968	0.0323	0.774	0.226
333	I	0.977	0.0233	0.806	0.194
334	N	1	0	1	0
	S	0.959	0.0408	0.714	0.286
336	E	1	0	0.579	0.421
	K	1	0	0.688	0.313
	S	0.905	0.0952	0.81	0.19
	T	1	0	0.947	0.0526
413	N	1	0	0.737	0.263
	T	0.947	0.0526	0.816	0.184
	X	1	0	0.813	0.188
415	I	1	0	0.962	0.0385
	T	0.972	0.028	0.748	0.252
612	S	0.968	0.0319	0.777	0.223
640	D	0.944	0.0556	0.75	0.25
	G	1	0	0.905	0.0952
	N	0.974	0.0256	0.795	0.205
774	C	0.944	0.0556	0.722	0.278
	F	0.988	0.0122	0.817	0.183
	L	0.944	0.0556	0.833	0.167

## Sheet: S1c_CD4 binding bnAbs
Table S1c: Signature positions and amino acids associated with predicted resistance/sensitivity to CD4 binding bnAbs
Position	Amino Acid	3BNC117		b12
		Resistant	Sensitive	Resistant	Sensitive		Note: Values represent p values derived from a comparison of proportion test for amino acids that were observed in frequencies higher than 10% of the sequence pool (N=140) per position
9	-	0.727	0.273	0.818	0.182		Wildtype amino acids (HXB2/consensus) are colored green for both, blue for HXB2 only and purple for consensusC only
	E	0.73	0.27	0.622	0.378
	Q	0.7	0.3	0.775	0.225
99	D	0.742	0.258	0.742	0.258
130	N	0.775	0.225	0.685	0.315
183	P	0.743	0.257	0.733	0.267
192	I	0.722	0.278	0.833	0.167
	K	0.75	0.25	0.75	0.25
	R	0.714	0.286	0.694	0.306
234	N	0.722	0.278	0.738	0.262
268	E	0.744	0.256	0.733	0.267
	G	0.708	0.292	0.667	0.333
	K	0.625	0.375	0.792	0.208
278	T	0.718	0.282	0.752	0.248
279	D	0.754	0.246	0.783	0.217
	N	0.672	0.328	0.689	0.311
280	N	0.727	0.273	0.72	0.28
316	A	0.717	0.283	0.696	0.304
	T	0.706	0.294	0.741	0.259
350	E	0.625	0.375	0.875	0.125
	K	0.789	0.211	0.842	0.158
	R	0.641	0.359	0.641	0.359
364	H	1	0	0.957	0.0435
	P	0.706	0.294	0.765	0.235
	S	0.691	0.309	0.654	0.346
365	S	0.726	0.274	0.701	0.299
372	T	0.719	0.281	0.727	0.273
386	N	0.727	0.273	0.711	0.289
442	N	0.696	0.304	0.706	0.294
456	R	0.718	0.282	0.694	0.306
458	G	0.709	0.291	0.709	0.291
459	G	0.637	0.363	0.755	0.245
	X	0.933	0.0667	0.533	0.467
466	E	0.723	0.277	0.723	0.277
471	A	0.867	0.133	1	0
	G	0.667	0.333	0.741	0.159
474	D	0.726	0.274	0.726	0.274
	N	0.722	0.278	0.704	0.296
616	N	0.716	0.284	0.731	0.269
683	K	0.711	0.289	0.728	0.272
	R	0.8	0.2	0.68	0.32
784	L	0.721	0.279	0.721	0.279

## Sheet: S1d_MPER binding bnAbs
Table S1d: Signature positions and amino acids associated with predicted resistance/sensitivity to MPER binding bnAbs
Position	Amino Acid	2F5
		Resistant	Sensitive		Note: Values represent p values derived from a comparison of proportion test for amino acids that were observed in frequencies higher than 10% of the sequence pool (N=140) per position
80	D	1	0		Wildtype amino acids (HXB2/consensus) are colored green for both, blue for HXB2 only and purple for consensusC only
	N	0.96	0.04
	S	0.957	0.043
158	S	0.96	0.04
277	I	1	0
	L	0.938	0.062
334	N	0.864	0.136
	S	0.979	0.02
619	K	1	0
	L	1	0
	Q	0.94	0.06
	Y	1	0
620	D	0.947	0.052
	E	0.978	0.022
	K	0.85	0.15
665	K	0.838	0.162
	S	1	0
671	N	0.946	0.053
	S	1	0
674	D	0.938	0.061
	N	0.967	0.033
	S	0.972	0.028
683	K	0.956	0.044
	R	0.96	0.04
702	I	0.97	0.027
	V	0.933	0.067
